# Supplementary material for: Increased Gene Expression of C1orf74 Is Associated with Poor Prognosis in Cervical Cancer
Source: Cells. 2023 Oct 27;12(21):2530. doi: 10.3390/cells12212530 (PMC10649411; doi:10.3390/cells12212530)
Supplement: Supplementary file 1 [file cells-12-02530-s001.zip]

Archive with 2 entries (2 files):
- cells-2646325-SM.pdf
- Table S5.xlsx
