# Supplementary material for: Increased Gene Expression of C1orf74 Is Associated with Poor Prognosis in Cervical Cancer
Source: Cells. 2023 Oct 27;12(21):2530. doi: 10.3390/cells12212530 (PMC10649411; doi:10.3390/cells12212530)
Supplement: Supplementary file 1 [file cells-12-02530-s001.zip › Table S5.xlsx]

## Sheet: Pathological T stage
Gene	Clinical Parameter	ANOVA-pvalue	ANOVA-FDR
LINC01324	Pathological T stage	p<1.0e-20	q<6.3e-18
HPR	Pathological T stage	p<1.0e-20	q<6.3e-18
CLTRN	Pathological T stage	p<1.0e-20	q<6.3e-18
KRTAP4-6	Pathological T stage	p<1.0e-20	q<6.3e-18
NID2	Pathological T stage	p<1.0e-20	q<6.3e-18
HSD17B13	Pathological T stage	p<1.0e-20	q<6.3e-18
MIR382	Pathological T stage	p<1.0e-20	q<6.3e-18
KRTAP2-3	Pathological T stage	p<1.0e-20	q<6.3e-18
PHOX2B	Pathological T stage	p<1.0e-20	q<6.3e-18
USP17L3	Pathological T stage	p<1.0e-20	q<6.3e-18
LOC105373525	Pathological T stage	p<1.0e-20	q<6.3e-18
PRLHR	Pathological T stage	p<1.0e-20	q<6.3e-18
VIT	Pathological T stage	p<1.0e-20	q<6.3e-18
IFIT2	Pathological T stage	p<1.0e-20	q<6.3e-18
ATF3	Pathological T stage	p<1.0e-20	q<6.3e-18
FOSB	Pathological T stage	p<1.0e-20	q<6.3e-18
GPR22	Pathological T stage	p<1.0e-20	q<6.3e-18
CLDN16	Pathological T stage	p<1.0e-20	q<6.3e-18
SYT14	Pathological T stage	p<1.0e-20	q<6.3e-18
ADAMTS9-AS2	Pathological T stage	p<1.0e-20	q<6.3e-18
LINC01928	Pathological T stage	p<1.0e-20	q<6.3e-18
LINC01745	Pathological T stage	p<1.0e-20	q<6.3e-18
ASB5	Pathological T stage	p<1.0e-20	q<6.3e-18
MS4A12	Pathological T stage	p<1.0e-20	q<6.3e-18
MIR1258	Pathological T stage	p<1.0e-20	q<6.3e-18
OR2T12	Pathological T stage	p<1.0e-20	q<6.3e-18
MC3R	Pathological T stage	p<1.0e-20	q<6.3e-18
MIR7159	Pathological T stage	p<1.0e-20	q<6.3e-18
KRT34	Pathological T stage	p<1.0e-20	q<6.3e-18
OLFM4	Pathological T stage	p<1.0e-20	q<6.3e-18
NPPB	Pathological T stage	p<1.0e-20	q<6.3e-18
MYMX	Pathological T stage	p<1.0e-20	q<6.3e-18
MMP20	Pathological T stage	p<1.0e-20	q<6.3e-18
GPR3	Pathological T stage	p<1.0e-20	q<6.3e-18
BMPER	Pathological T stage	p<1.0e-20	q<6.3e-18
H2BS1	Pathological T stage	p<1.0e-20	q<6.3e-18
ZSCAN4	Pathological T stage	p<1.0e-20	q<6.3e-18
KRTAP4-5	Pathological T stage	p<1.0e-20	q<6.3e-18
MIR449B	Pathological T stage	p<1.0e-20	q<6.3e-18
H3C3	Pathological T stage	1.3e-20	8.1e-18
MYLK4	Pathological T stage	2.5e-20	1.5e-17
MIR5787	Pathological T stage	3.7e-19	2.1e-16
LOC105373524	Pathological T stage	2.8e-18	1.6e-15
MIR676	Pathological T stage	3.3e-18	1.8e-15
LINC01173	Pathological T stage	1.4e-16	7.5e-14
KLK9	Pathological T stage	1.5e-16	7.8e-14
LINC02141	Pathological T stage	1.1e-15	5.5e-13
MAEL	Pathological T stage	1.2e-15	6.4e-13
DINOL	Pathological T stage	1.3e-15	6.4e-13
POTEE	Pathological T stage	2.3e-15	1.1e-12
SPARCL1	Pathological T stage	4.8e-15	2.3e-12
MIR6721	Pathological T stage	8.5e-15	4e-12
MIR4510	Pathological T stage	1.7e-14	7.9e-12
DMRTC1	Pathological T stage	3.6e-14	1.6e-11
OR2S2	Pathological T stage	3.8e-14	1.7e-11
ABCA9	Pathological T stage	1.3e-13	5.5e-11
LCE5A	Pathological T stage	1.7e-13	7.2e-11
LINC-ROR	Pathological T stage	2.4e-13	1e-10
SLC2A5	Pathological T stage	3.2e-13	1.3e-10
H1-6	Pathological T stage	4.5e-13	1.8e-10
DCUN1D5	Pathological T stage	6.5e-13	2.6e-10
MIR4686	Pathological T stage	6.6e-13	2.6e-10
POPDC2	Pathological T stage	1.5e-12	5.9e-10
ADPRM	Pathological T stage	1.6e-12	6.2e-10
LINC02328	Pathological T stage	2.6e-12	9.9e-10
LINC01629	Pathological T stage	4.4e-12	1.6e-09
HSD17B6	Pathological T stage	6.9e-12	2.5e-09
DCT	Pathological T stage	1.3e-11	4.7e-09
EIF3G	Pathological T stage	1.4e-11	5.1e-09
C2orf27A	Pathological T stage	1.9e-11	6.5e-09
LOC102723427	Pathological T stage	3.2e-11	1.1e-08
ZNF479	Pathological T stage	3.8e-11	1.3e-08
MRPS24	Pathological T stage	4.6e-11	1.5e-08
H4C9	Pathological T stage	4.6e-11	1.5e-08
H1-2	Pathological T stage	4.7e-11	1.5e-08
MIR875	Pathological T stage	4.9e-11	1.6e-08
FAM87A	Pathological T stage	6.3e-11	2e-08
H2BC4	Pathological T stage	1.1e-10	3.3e-08
GSTM1	Pathological T stage	3.1e-10	9.5e-08
PABPC5-AS1	Pathological T stage	4e-10	1.2e-07
PSG9	Pathological T stage	6.7e-10	2e-07
FILIP1	Pathological T stage	1.1e-09	3.4e-07
TBX20	Pathological T stage	1.3e-09	3.7e-07
MIR6863	Pathological T stage	1.9e-09	5.5e-07
APOBEC2	Pathological T stage	2.1e-09	6.1e-07
ALDH1L1-AS2	Pathological T stage	2.5e-09	7.1e-07
SEZ6L	Pathological T stage	2.6e-09	7.4e-07
DEPP1	Pathological T stage	3e-09	8.3e-07
FAM3C	Pathological T stage	5.3e-09	1.5e-06
MIR106B	Pathological T stage	5.6e-09	1.5e-06
SMTNL1	Pathological T stage	6e-09	1.6e-06
DLGAP1-AS5	Pathological T stage	6.2e-09	1.6e-06
MIR4265	Pathological T stage	6.7e-09	1.8e-06
LINC01038	Pathological T stage	7.4e-09	1.9e-06
CCL8	Pathological T stage	7.5e-09	1.9e-06
DSCAM	Pathological T stage	7.9e-09	2e-06
NCKAP5-AS2	Pathological T stage	8.1e-09	2e-06
TCEAL6	Pathological T stage	9.2e-09	2.3e-06
CASC23	Pathological T stage	9.6e-09	2.4e-06
HPGD	Pathological T stage	1.5e-08	3.6e-06
GAGE12B	Pathological T stage	1.6e-08	3.9e-06
PRB2	Pathological T stage	1.9e-08	4.5e-06
KCNIP1-OT1	Pathological T stage	2e-08	4.8e-06
CT62	Pathological T stage	2e-08	4.8e-06
PTGES3L-AARSD1	Pathological T stage	2.2e-08	5.1e-06
LOC101927434	Pathological T stage	2.3e-08	5.3e-06
STON1	Pathological T stage	2.6e-08	6e-06
SLC15A3	Pathological T stage	2.7e-08	6.2e-06
GREM1	Pathological T stage	3.2e-08	7.2e-06
MIR548U	Pathological T stage	3.3e-08	7.3e-06
JAM2	Pathological T stage	3.4e-08	7.5e-06
CCDC194	Pathological T stage	3.7e-08	8e-06
NT5DC4	Pathological T stage	4.2e-08	9.1e-06
ADGRE3	Pathological T stage	5.7e-08	1.2e-05
HLA-A	Pathological T stage	5.8e-08	1.2e-05
LOC101928517	Pathological T stage	6.4e-08	1.3e-05
C7	Pathological T stage	6.6e-08	1.4e-05
CSDC2	Pathological T stage	6.7e-08	1.4e-05
MYL12B	Pathological T stage	6.8e-08	1.4e-05
CDC37	Pathological T stage	6.9e-08	1.4e-05
TCF7	Pathological T stage	7e-08	1.4e-05
MPPED2	Pathological T stage	8.3e-08	1.7e-05
CASC8	Pathological T stage	9.1e-08	1.8e-05
MIR6815	Pathological T stage	1e-07	2e-05
CYFIP2	Pathological T stage	1.1e-07	2.1e-05
DOCK6	Pathological T stage	1.2e-07	2.4e-05
TSC22D3	Pathological T stage	1.4e-07	2.8e-05
OTOA	Pathological T stage	1.5e-07	3e-05
C1QTNF7	Pathological T stage	1.6e-07	3e-05
LINC02845	Pathological T stage	1.6e-07	3e-05
MYCNUT	Pathological T stage	1.8e-07	3.4e-05
PLXNC1	Pathological T stage	2.4e-07	4.4e-05
TSPAN32	Pathological T stage	2.4e-07	4.4e-05
TRIM25	Pathological T stage	2.4e-07	4.4e-05
AXIN2	Pathological T stage	2.8e-07	5.1e-05
HPSE2	Pathological T stage	2.9e-07	5.3e-05
LOC105372971	Pathological T stage	3.3e-07	6e-05
LINC01591	Pathological T stage	3.6e-07	6.3e-05
PCGEM1	Pathological T stage	4e-07	7e-05
LY6G6F	Pathological T stage	4.9e-07	8.5e-05
HMGCR	Pathological T stage	5e-07	8.6e-05
H2AC4	Pathological T stage	6.2e-07	0.00011
LINC00474	Pathological T stage	6.6e-07	0.00011
MIR1238	Pathological T stage	7e-07	0.00012
PCDHGB7	Pathological T stage	7.2e-07	0.00012
FBXL18	Pathological T stage	8e-07	0.00013
PSG2	Pathological T stage	9.6e-07	0.00016
C11orf21	Pathological T stage	1e-06	0.00016
CRB1	Pathological T stage	1.1e-06	0.00018
WARS1	Pathological T stage	1.1e-06	0.00018
BAMBI	Pathological T stage	1.4e-06	0.00023
MIR4655	Pathological T stage	1.4e-06	0.00023
PDE1B	Pathological T stage	1.5e-06	0.00024
LY6G6D	Pathological T stage	1.5e-06	0.00024
SPACA1	Pathological T stage	1.7e-06	0.00026
FTHL17	Pathological T stage	2e-06	0.00031
GSTM5	Pathological T stage	2.1e-06	0.00033
LOC100420587	Pathological T stage	2.1e-06	0.00033
N4BP2L1	Pathological T stage	2.2e-06	0.00034
LOC105371664	Pathological T stage	2.2e-06	0.00034
MYO16	Pathological T stage	2.2e-06	0.00034
MIR4431	Pathological T stage	2.3e-06	0.00035
ANKRD37	Pathological T stage	2.3e-06	0.00035
H3C1	Pathological T stage	2.8e-06	0.00042
MINAR2	Pathological T stage	2.9e-06	0.00043
ESX1	Pathological T stage	2.9e-06	0.00042
LINC02563	Pathological T stage	3e-06	0.00044
TCEAL1	Pathological T stage	4.3e-06	0.00061
MIR4447	Pathological T stage	4.3e-06	0.00061
MIR3689E	Pathological T stage	4.3e-06	0.00061
LINC02450	Pathological T stage	4.3e-06	0.00061
LY6G6F-LY6G6D	Pathological T stage	4.3e-06	0.00061
TTTY1	Pathological T stage	4.3e-06	0.00061
MIR3689F	Pathological T stage	4.3e-06	0.00061
LINC00898	Pathological T stage	4.3e-06	0.00061
SPATA48	Pathological T stage	4.4e-06	0.00061
DNAJC6	Pathological T stage	4.7e-06	0.00065
RAB11B	Pathological T stage	4.9e-06	0.00066
DNAH10	Pathological T stage	4.9e-06	0.00066
GGH	Pathological T stage	5e-06	0.00068
SCARNA1	Pathological T stage	5e-06	0.00068
SMIM13	Pathological T stage	5.1e-06	0.00068
TAAR2	Pathological T stage	5.2e-06	0.0007
H2AC14	Pathological T stage	5.3e-06	0.0007
CAMK4	Pathological T stage	5.4e-06	0.00072
PRR9	Pathological T stage	5.6e-06	0.00074
MDGA1	Pathological T stage	6.3e-06	0.00082
PRR18	Pathological T stage	6.3e-06	0.00082
SHFL	Pathological T stage	6.5e-06	0.00083
LOC112577516	Pathological T stage	6.8e-06	0.00088
COX4I2	Pathological T stage	6.9e-06	0.00088
MAB21L3	Pathological T stage	7.6e-06	0.00096
LINC02641	Pathological T stage	7.6e-06	0.00096
FPR2	Pathological T stage	7.7e-06	0.00097
MMP7	Pathological T stage	8e-06	0.001
TKT	Pathological T stage	8e-06	0.001
MIR545	Pathological T stage	8.1e-06	0.001
OR4C12	Pathological T stage	8.1e-06	0.001
NFE4	Pathological T stage	8.2e-06	0.001
HSFX2	Pathological T stage	8.3e-06	0.001

## Sheet: Pathological N stage
Gene	Clinical Parameter	ANOVA-pvalue	ANOVA-FDR
TRIM25	Pathological N stage	1e-19	2.5e-15
CYB561D1	Pathological N stage	5e-15	6.1e-11
MIR93	Pathological N stage	6.3e-13	5.1e-09
MIR106B	Pathological N stage	6e-12	3.6e-08
LOC107984827	Pathological N stage	1.7e-11	8.4e-08
JRK	Pathological N stage	9.9e-11	4e-07
SOCS7	Pathological N stage	1.8e-10	6e-07
SMG5	Pathological N stage	1.9e-10	6e-07
MIR25	Pathological N stage	2.4e-10	6.5e-07
RGS1	Pathological N stage	3.4e-10	8.2e-07
TNFRSF10D	Pathological N stage	2.3e-09	5.1e-06
FBXL18	Pathological N stage	2.5e-09	5.2e-06
CCDC85C	Pathological N stage	3.6e-09	6.7e-06
TMEM262	Pathological N stage	6.7e-09	1.2e-05
DNAJC5	Pathological N stage	9.1e-09	1.5e-05
CREM	Pathological N stage	1.2e-08	1.8e-05
ZNF778	Pathological N stage	1.7e-08	2.4e-05
RIMS3	Pathological N stage	1.8e-08	2.5e-05
PRKCZ-AS1	Pathological N stage	2.8e-08	3.5e-05
MIR3677	Pathological N stage	2.9e-08	3.5e-05
DDTL	Pathological N stage	3.1e-08	3.6e-05
GEMIN7	Pathological N stage	3.4e-08	3.7e-05
FOXK1	Pathological N stage	3.5e-08	3.7e-05
MIR33B	Pathological N stage	4.3e-08	4.3e-05
GPR183	Pathological N stage	5.8e-08	5.6e-05
LMBR1L	Pathological N stage	6.9e-08	6.5e-05
FAM168B	Pathological N stage	8.9e-08	8e-05
MIR590	Pathological N stage	9.8e-08	8.5e-05
ATP6V0A1	Pathological N stage	1e-07	8.5e-05
VTRNA1-3	Pathological N stage	1.1e-07	8.8e-05
MIR200B	Pathological N stage	1.2e-07	9.6e-05
STK35	Pathological N stage	1.3e-07	0.0001
LOC103344931	Pathological N stage	1.4e-07	0.0001
PRKAB2	Pathological N stage	1.6e-07	0.00012
KLC1	Pathological N stage	2e-07	0.00014
WDR37	Pathological N stage	2.5e-07	0.00017
LENEP	Pathological N stage	2.7e-07	0.00018
TRAF3	Pathological N stage	2.8e-07	0.00018
SLFNL1	Pathological N stage	2.9e-07	0.00018
RBM14	Pathological N stage	2.9e-07	0.00018
MIR5010	Pathological N stage	3.1e-07	0.00018
MAVS	Pathological N stage	3.1e-07	0.00018
MIR141	Pathological N stage	3.4e-07	0.00019
CRAMP1	Pathological N stage	3.6e-07	0.0002
CTBP1-AS	Pathological N stage	4.3e-07	0.00023
KRTCAP2	Pathological N stage	5.4e-07	0.00029
LIN37	Pathological N stage	5.9e-07	0.00031
MIR200A	Pathological N stage	6.1e-07	0.00031
CLN8	Pathological N stage	8.2e-07	0.0004
VTRNA1-1	Pathological N stage	8.2e-07	0.0004
RTL10	Pathological N stage	8.8e-07	0.00042
ZC3HAV1	Pathological N stage	9.1e-07	0.00043
BCDIN3D-AS1	Pathological N stage	9.6e-07	0.00044
PPFIA4	Pathological N stage	9.8e-07	0.00044
MIR5582	Pathological N stage	1e-06	0.00044
ATP13A2	Pathological N stage	1e-06	0.00045
FBXO41	Pathological N stage	1.1e-06	0.00045
COG8	Pathological N stage	1.1e-06	0.00046
MIR4672	Pathological N stage	1.1e-06	0.00045
MRM2	Pathological N stage	1.1e-06	0.00045
MIR429	Pathological N stage	1.3e-06	0.00052
ZNF219	Pathological N stage	1.6e-06	0.00063
RUSC1-AS1	Pathological N stage	1.6e-06	0.00064
MIR17HG	Pathological N stage	1.8e-06	0.00068
KLHL36	Pathological N stage	1.8e-06	0.00067
SNX15	Pathological N stage	2e-06	0.00075
SLFNL1-AS1	Pathological N stage	2.2e-06	0.00079
VAPB	Pathological N stage	2.3e-06	0.00082
MTMR4	Pathological N stage	2.4e-06	0.00084
UCK2	Pathological N stage	2.5e-06	0.00088
GAS8-AS1	Pathological N stage	2.7e-06	0.00091
RBM33	Pathological N stage	2.7e-06	0.00091
UNC119B	Pathological N stage	2.7e-06	0.00091
NOL9	Pathological N stage	2.8e-06	0.00091
LCTL	Pathological N stage	3e-06	0.00097
SNORD83A	Pathological N stage	3.3e-06	0.0011
DUSP1	Pathological N stage	3.3e-06	0.0011
AGO2	Pathological N stage	3.4e-06	0.0011
RUVBL1-AS1	Pathological N stage	3.5e-06	0.0011
MIR6763	Pathological N stage	3.7e-06	0.0011
RPP21	Pathological N stage	3.8e-06	0.0011
LOC100129503	Pathological N stage	3.9e-06	0.0012
MAZ	Pathological N stage	4.2e-06	0.0012
SNORA71B	Pathological N stage	4.3e-06	0.0013
MIR635	Pathological N stage	4.5e-06	0.0013
ANKRD9	Pathological N stage	5e-06	0.0014
NOL12	Pathological N stage	5.1e-06	0.0014
MIR5581	Pathological N stage	5.3e-06	0.0015
ASB1	Pathological N stage	5.5e-06	0.0015
SPDYE5	Pathological N stage	6.1e-06	0.0017
LINC01772	Pathological N stage	6.4e-06	0.0017
CLECL1	Pathological N stage	6.6e-06	0.0018
LINC00638	Pathological N stage	6.7e-06	0.0018
DARS1-AS1	Pathological N stage	7.6e-06	0.002
MKNK1-AS1	Pathological N stage	8.1e-06	0.0021
TSC1	Pathological N stage	8.7e-06	0.0022
GIGYF1	Pathological N stage	9.3e-06	0.0023
KHNYN	Pathological N stage	9.3e-06	0.0023
MIR4664	Pathological N stage	9.4e-06	0.0023
EGLN1	Pathological N stage	9.6e-06	0.0023
CEP170B	Pathological N stage	9.6e-06	0.0023
RGP1	Pathological N stage	9.7e-06	0.0023
SLC38A9	Pathological N stage	1e-05	0.0025
TMEM185B	Pathological N stage	1.3e-05	0.003
PACS2	Pathological N stage	1.3e-05	0.003
MAP3K9	Pathological N stage	1.3e-05	0.003
ADPRM	Pathological N stage	1.3e-05	0.0031
MAPT	Pathological N stage	1.4e-05	0.0031
ZNF592	Pathological N stage	1.4e-05	0.0031
PCNX3	Pathological N stage	1.5e-05	0.0032
P4HA2	Pathological N stage	1.5e-05	0.0034
MIR3940	Pathological N stage	1.6e-05	0.0035
PPP1R3G	Pathological N stage	1.6e-05	0.0035
VTRNA1-2	Pathological N stage	1.7e-05	0.0035
TEX261	Pathological N stage	1.7e-05	0.0036
MIR3164	Pathological N stage	1.8e-05	0.0038
ZNF696	Pathological N stage	1.8e-05	0.0038
MIR210	Pathological N stage	2.1e-05	0.0043
KLF13	Pathological N stage	2.1e-05	0.0044
LIME1	Pathological N stage	2.1e-05	0.0043
LINC00381	Pathological N stage	2.3e-05	0.0047
NME2	Pathological N stage	2.4e-05	0.0049
POMT2	Pathological N stage	2.5e-05	0.005
FUT11	Pathological N stage	2.6e-05	0.005
ELAPOR2	Pathological N stage	2.6e-05	0.005
MSRA	Pathological N stage	2.6e-05	0.005
NF2	Pathological N stage	2.6e-05	0.005
PFKFB4	Pathological N stage	2.8e-05	0.0054
ZNF316	Pathological N stage	2.8e-05	0.0054
AGAP5	Pathological N stage	2.9e-05	0.0055
SNORA5A	Pathological N stage	3e-05	0.0055
ZSCAN22	Pathological N stage	3.1e-05	0.0057
LSS	Pathological N stage	3.1e-05	0.0057
NACC2	Pathological N stage	3.2e-05	0.0057
CALML4	Pathological N stage	3.2e-05	0.0057
WDR55	Pathological N stage	3.2e-05	0.0057
PPM1F	Pathological N stage	3.4e-05	0.006
RBM4B	Pathological N stage	3.6e-05	0.0064
MLLT6	Pathological N stage	3.6e-05	0.0063
UBAP1L	Pathological N stage	3.8e-05	0.0065
GPR179	Pathological N stage	3.8e-05	0.0065
PRSS53	Pathological N stage	4.1e-05	0.007
IP6K1	Pathological N stage	4.1e-05	0.0071
DGCR8	Pathological N stage	4.2e-05	0.0071
MIR339	Pathological N stage	4.5e-05	0.0075
CDADC1	Pathological N stage	4.5e-05	0.0075
FDPS	Pathological N stage	4.6e-05	0.0076
PTTG2	Pathological N stage	4.7e-05	0.0078
MIRLET7BHG	Pathological N stage	4.7e-05	0.0078
PGBD4	Pathological N stage	4.8e-05	0.0078
CHTF8	Pathological N stage	4.8e-05	0.0078
ANKRD61	Pathological N stage	5.1e-05	0.0082
ARHGEF11	Pathological N stage	5.1e-05	0.0082
ZFP36	Pathological N stage	5.2e-05	0.0082
LOC100129931	Pathological N stage	5.3e-05	0.0083
UCKL1-AS1	Pathological N stage	5.4e-05	0.0085
PWWP3A	Pathological N stage	5.6e-05	0.0087
MCM3AP-AS1	Pathological N stage	5.6e-05	0.0087
MGAT4B	Pathological N stage	5.7e-05	0.0087
DENND6A	Pathological N stage	5.7e-05	0.0087
KIAA0100	Pathological N stage	5.8e-05	0.0087
SOCS3	Pathological N stage	5.8e-05	0.0087
SLC23A3	Pathological N stage	5.9e-05	0.0088
GUSBP11	Pathological N stage	6.1e-05	0.009
OTUB2	Pathological N stage	6.1e-05	0.009
LOC101927556	Pathological N stage	6.2e-05	0.009
SETSIP	Pathological N stage	6.2e-05	0.009
AHNAK2	Pathological N stage	6.2e-05	0.009
YAF2	Pathological N stage	6.4e-05	0.0093
LHX4	Pathological N stage	6.6e-05	0.0095
ANKZF1	Pathological N stage	6.7e-05	0.0095
ZFYVE1	Pathological N stage	6.7e-05	0.0095
MIR600HG	Pathological N stage	6.8e-05	0.0096
CCDC142	Pathological N stage	7.1e-05	0.01
GCH1	Pathological N stage	7.2e-05	0.01
SMAD5-AS1	Pathological N stage	7.5e-05	0.01
ZNF200	Pathological N stage	7.8e-05	0.011
ZSCAN20	Pathological N stage	7.9e-05	0.011
CD1C	Pathological N stage	7.9e-05	0.011
LZTFL1	Pathological N stage	8.1e-05	0.011
MTA1	Pathological N stage	8.3e-05	0.011
LLPH-DT	Pathological N stage	8.4e-05	0.011
WDR5	Pathological N stage	8.4e-05	0.011
PARS2	Pathological N stage	8.5e-05	0.011
RBM12B	Pathological N stage	8.8e-05	0.012
SBF1	Pathological N stage	8.8e-05	0.012
ZNF416	Pathological N stage	8.9e-05	0.012
N6AMT1	Pathological N stage	8.9e-05	0.012
MAP6D1	Pathological N stage	9e-05	0.012
BEND3	Pathological N stage	9.3e-05	0.012
EME1	Pathological N stage	9.4e-05	0.012
ABCB6	Pathological N stage	9.4e-05	0.012
KLHL11	Pathological N stage	9.9e-05	0.012
ZNF337	Pathological N stage	0.0001	0.013
SH3BP5L	Pathological N stage	0.0001	0.013
TSC22D3	Pathological N stage	0.0001	0.013
NHEJ1	Pathological N stage	0.0001	0.013
PER1	Pathological N stage	0.0001	0.013

## Sheet: Pathological M stage
Gene	Clinical Parameter	ANOVA-pvalue	ANOVA-FDR
LINC00671	Pathological M stage	1.1e-13	1.8e-09
LINC02275	Pathological M stage	1.5e-13	1.8e-09
LINC00303	Pathological M stage	5.2e-13	4.3e-09
KCNN1	Pathological M stage	8.3e-13	5e-09
LEF1-AS1	Pathological M stage	1.2e-12	5.8e-09
SHISAL2B	Pathological M stage	1.1e-10	4.3e-07
FGF23	Pathological M stage	1.5e-10	4.9e-07
KLHDC9	Pathological M stage	1.6e-10	4.9e-07
ELP3	Pathological M stage	5.2e-10	1.4e-06
PRAMEF5	Pathological M stage	1.8e-09	4.4e-06
C8orf34-AS1	Pathological M stage	2.1e-09	4.6e-06
AGTR2	Pathological M stage	2.3e-09	4.6e-06
OVAAL	Pathological M stage	2.9e-09	5.4e-06
NFE2	Pathological M stage	3.5e-09	6.2e-06
RBBP7	Pathological M stage	4e-09	6.5e-06
LEF1	Pathological M stage	9.2e-09	1.4e-05
SRGAP3-AS4	Pathological M stage	1e-08	1.5e-05
LCN12	Pathological M stage	1.5e-08	2.1e-05
LINC02075	Pathological M stage	2.6e-08	3.4e-05
ZNF837	Pathological M stage	4e-08	4.6e-05
SCN5A	Pathological M stage	4.2e-08	4.6e-05
PKD1L3	Pathological M stage	4.3e-08	4.6e-05
SOX17	Pathological M stage	4.3e-08	4.6e-05
FBXO16	Pathological M stage	5e-08	5.1e-05
HSPA12A	Pathological M stage	9.1e-08	8.9e-05
LHX1-DT	Pathological M stage	9.6e-08	9e-05
CDK16	Pathological M stage	1.1e-07	9.5e-05
MC4R	Pathological M stage	1.1e-07	9.5e-05
SHANK1	Pathological M stage	1.1e-07	9.7e-05
HMGCLL1	Pathological M stage	1.2e-07	9.7e-05
LINC00278	Pathological M stage	1.2e-07	9.7e-05
FAM218A	Pathological M stage	1.6e-07	0.00012
C8orf34	Pathological M stage	2e-07	0.00015
TMEM211	Pathological M stage	2.2e-07	0.00016
CAPN9	Pathological M stage	2.7e-07	0.00018
PZP	Pathological M stage	2.7e-07	0.00018
C17orf64	Pathological M stage	2.9e-07	0.00019
TEX38	Pathological M stage	2.9e-07	0.00019
LOC171391	Pathological M stage	3.3e-07	0.00021
SUSD2	Pathological M stage	3.5e-07	0.00021
SEMA3E	Pathological M stage	3.9e-07	0.00023
ECI2	Pathological M stage	4.4e-07	0.00025
PRAMEF27	Pathological M stage	4.4e-07	0.00025
KRTAP10-2	Pathological M stage	4.6e-07	0.00025
TMEM9	Pathological M stage	5e-07	0.00027
C1orf127	Pathological M stage	5.3e-07	0.00028
MIR4429	Pathological M stage	5.4e-07	0.00028
UBA1	Pathological M stage	5.5e-07	0.00028
LINC00681	Pathological M stage	5.9e-07	0.0003
PTGDR2	Pathological M stage	6.2e-07	0.0003
LAPTM4B	Pathological M stage	6.3e-07	0.0003
CHKA-DT	Pathological M stage	7.8e-07	0.00034
OPN1LW	Pathological M stage	7.9e-07	0.00034
OR14K1	Pathological M stage	7.9e-07	0.00034
PRLH	Pathological M stage	8e-07	0.00034
LINC01447	Pathological M stage	8.2e-07	0.00034
TUBA3D	Pathological M stage	9.3e-07	0.00034
MIR3689F	Pathological M stage	1e-06	0.00034
MSX1	Pathological M stage	1e-06	0.00034
MIR522	Pathological M stage	1e-06	0.00034
MIR3689E	Pathological M stage	1e-06	0.00034
LINC01195	Pathological M stage	1e-06	0.00034
RNVU1-17	Pathological M stage	1e-06	0.00034
SPATA31D3	Pathological M stage	1e-06	0.00034
TUBA3E	Pathological M stage	1e-06	0.00034
MIR655	Pathological M stage	1e-06	0.00034
MIR382	Pathological M stage	1e-06	0.00034
MIR1323	Pathological M stage	1e-06	0.00034
MIR1251	Pathological M stage	1e-06	0.00034
MIR4476	Pathological M stage	1e-06	0.00034
MBD3L4	Pathological M stage	1e-06	0.00034
MIR8054	Pathological M stage	1e-06	0.00034
FAM189A2	Pathological M stage	1e-06	0.00034
MIR664A	Pathological M stage	1e-06	0.00034
ZDHHC19	Pathological M stage	1e-06	0.00034
LOC100996671	Pathological M stage	1.1e-06	0.00035
LINC00421	Pathological M stage	1.1e-06	0.00035
ARF1	Pathological M stage	1.1e-06	0.00035
LINC02010	Pathological M stage	1.1e-06	0.00035
PDIA2	Pathological M stage	1.2e-06	0.00037
C6orf15	Pathological M stage	1.2e-06	0.00037
ALKAL2	Pathological M stage	1.3e-06	0.00038
MIR141	Pathological M stage	1.3e-06	0.00039
DYRK1B	Pathological M stage	1.3e-06	0.00038
DKK2	Pathological M stage	1.4e-06	0.0004
PDYN	Pathological M stage	1.4e-06	0.0004
OR1C1	Pathological M stage	1.5e-06	0.00042
FAM189A1	Pathological M stage	1.5e-06	0.00042
TMEM18-DT	Pathological M stage	1.6e-06	0.00043
LINC00461	Pathological M stage	1.6e-06	0.00044
ADAMTS8	Pathological M stage	1.6e-06	0.00043
LINC00442	Pathological M stage	1.6e-06	0.00043
FGF8	Pathological M stage	1.8e-06	0.00047
TMCO5A	Pathological M stage	1.8e-06	0.00047
KRT39	Pathological M stage	2e-06	0.00051
GNAT3	Pathological M stage	2.1e-06	0.00052
PRKCQ	Pathological M stage	2.2e-06	0.00053
LINC00458	Pathological M stage	2.2e-06	0.00053
ZNF467	Pathological M stage	2.2e-06	0.00053
HPN	Pathological M stage	2.3e-06	0.00055
XAGE2	Pathological M stage	2.3e-06	0.00055
MIAT	Pathological M stage	2.4e-06	0.00058
CHD6	Pathological M stage	2.5e-06	0.00059
NR5A2	Pathological M stage	2.5e-06	0.00058
LRRC26	Pathological M stage	2.5e-06	0.00058
ASCL5	Pathological M stage	2.7e-06	0.00062
DNPH1	Pathological M stage	2.7e-06	0.00062
NRSN1	Pathological M stage	2.8e-06	0.00063
TRIM27	Pathological M stage	2.9e-06	0.00065
VTRNA1-3	Pathological M stage	2.9e-06	0.00065
BECN2	Pathological M stage	3.1e-06	0.00067
LOC105377003	Pathological M stage	3.1e-06	0.00067
AADAT	Pathological M stage	3.3e-06	0.00071
VPREB1	Pathological M stage	3.3e-06	0.00071
LIMS3	Pathological M stage	3.5e-06	0.00074
LHX2	Pathological M stage	3.5e-06	0.00074
SSR2	Pathological M stage	3.6e-06	0.00074
RANGRF	Pathological M stage	3.6e-06	0.00074
CBX8	Pathological M stage	3.8e-06	0.00078
LEUTX	Pathological M stage	3.9e-06	0.00079
UROS	Pathological M stage	3.9e-06	0.00079
COPB2-DT	Pathological M stage	4e-06	0.0008
DNAH9	Pathological M stage	4.2e-06	0.00083
FOXA2	Pathological M stage	4.6e-06	0.00091
IGF1	Pathological M stage	4.7e-06	0.00091
FMN2	Pathological M stage	4.7e-06	0.00092
FRMPD1	Pathological M stage	5e-06	0.00097
SCGB2A1	Pathological M stage	5.3e-06	0.001
LOC105375483	Pathological M stage	5.6e-06	0.001
NEUROG1	Pathological M stage	5.6e-06	0.001
LOC101926913	Pathological M stage	5.6e-06	0.001
NPAS3	Pathological M stage	5.9e-06	0.0011
LINC00868	Pathological M stage	6.3e-06	0.0012
SPDYE4	Pathological M stage	6.6e-06	0.0012
MIR4721	Pathological M stage	6.9e-06	0.0012
CRYGB	Pathological M stage	7e-06	0.0012
SYT14	Pathological M stage	7e-06	0.0012
LINC01721	Pathological M stage	7e-06	0.0012
NRAP	Pathological M stage	7.2e-06	0.0013
TUBA8	Pathological M stage	7.4e-06	0.0013
PSLNR	Pathological M stage	7.4e-06	0.0013
RELA-DT	Pathological M stage	7.6e-06	0.0013
NALCN-AS1	Pathological M stage	8e-06	0.0014
IGFALS	Pathological M stage	8.1e-06	0.0014
MBD3L2	Pathological M stage	8.3e-06	0.0014
VSIG8	Pathological M stage	8.5e-06	0.0014
DKFZP434A062	Pathological M stage	8.9e-06	0.0015
HS3ST3B1	Pathological M stage	9e-06	0.0015
ADAMTS19	Pathological M stage	9.1e-06	0.0015
CNOT3	Pathological M stage	9.1e-06	0.0015
SLC47A1	Pathological M stage	9.3e-06	0.0015
ERMN	Pathological M stage	9.6e-06	0.0015
ZNF331	Pathological M stage	9.7e-06	0.0015
PLEKHO1	Pathological M stage	9.7e-06	0.0015
LRRC41	Pathological M stage	1e-05	0.0016
CLVS2	Pathological M stage	1e-05	0.0016
CERS1	Pathological M stage	1e-05	0.0016
LINC02668	Pathological M stage	1e-05	0.0016
OPTC	Pathological M stage	1e-05	0.0016
KRTAP4-6	Pathological M stage	1e-05	0.0016
LOC101928392	Pathological M stage	1e-05	0.0016
VWCE	Pathological M stage	1.1e-05	0.0017
MFAP3L	Pathological M stage	1.1e-05	0.0017
KRTAP10-3	Pathological M stage	1.1e-05	0.0016
KRT34	Pathological M stage	1.2e-05	0.0018
LRRC3B	Pathological M stage	1.2e-05	0.0018
LHX1	Pathological M stage	1.3e-05	0.0019
LEMD2	Pathological M stage	1.3e-05	0.0019
FGF13-AS1	Pathological M stage	1.3e-05	0.0019
UBE2E2-AS1	Pathological M stage	1.4e-05	0.002
DDAH2	Pathological M stage	1.5e-05	0.0021
PRB4	Pathological M stage	1.5e-05	0.0021
GABRG1	Pathological M stage	1.5e-05	0.0021
ADCY1	Pathological M stage	1.6e-05	0.0023
SNHG28	Pathological M stage	1.6e-05	0.0023
ABCC12	Pathological M stage	1.7e-05	0.0024
MED12L	Pathological M stage	1.7e-05	0.0024
ABCA6	Pathological M stage	1.8e-05	0.0025
MC3R	Pathological M stage	1.8e-05	0.0025
SMR3A	Pathological M stage	1.8e-05	0.0025
LINC01805	Pathological M stage	1.8e-05	0.0024
LOC286177	Pathological M stage	1.9e-05	0.0025
VEGFB	Pathological M stage	2e-05	0.0026
MSX2	Pathological M stage	2e-05	0.0027
PCBD1	Pathological M stage	2e-05	0.0027
CARTPT	Pathological M stage	2e-05	0.0027
TNNI1	Pathological M stage	2.2e-05	0.0029
NODAL	Pathological M stage	2.2e-05	0.0029
PRLR	Pathological M stage	2.2e-05	0.0029
LOC105375304	Pathological M stage	2.4e-05	0.0031
MT4	Pathological M stage	2.4e-05	0.0031
MIR6765	Pathological M stage	2.5e-05	0.0031
RNVU1-18	Pathological M stage	2.5e-05	0.0031
SCN1A	Pathological M stage	2.5e-05	0.0031
MYCNUT	Pathological M stage	2.6e-05	0.0033
SERPINF2	Pathological M stage	2.6e-05	0.0033
LOC100996756	Pathological M stage	2.6e-05	0.0032
BSX	Pathological M stage	2.6e-05	0.0032
MBD3L2B	Pathological M stage	2.7e-05	0.0033
LOC105377267	Pathological M stage	2.7e-05	0.0033
Showing Top 276 Genes
